# Supplementary material for: Transcriptomic analysis of humic acid in relieving the inhibitory effect of high nitrogen on soybean nodulation
Source: Front Plant Sci. 2023 Jul 26;14:1196939. doi: 10.3389/fpls.2023.1196939 (PMC10410467; doi:10.3389/fpls.2023.1196939)
Supplement: Supplementary file 4 [file Table_1.xlsx]

## Sheet: supplementary table 1
Supplementary table 1. Quality control data statistics
	Sample	Clean reads	Q20(%)	Q30(%)	Total mapped(%)	Uniquely mapped
U4	U4_1	42992440	97.81	93.81	0.9069	36059270(83.87%)
	U4_2	45396652	97.62	93.28	0.9116	38524397(84.86%)
	U4_3	42828262	97.85	93.84	0.8907	35319039(82.47%)
H2	H2_1	45696686	97.76	93.62	0.8966	37735399(82.58%)
	H2_2	47199778	97.85	93.86	0.9389	40841609(86.53%)
	H2_3	46717292	97.85	93.81	0.9266	40406968(86.49%)
Note: U4: treated with 145.9 mg urea without HA; H2: treated with 145.9 mg urea with 1.29 g HA. All treatments included three parallel samples
